# Supplementary material for: Evidence for G-quadruplex-mediated transactivation by the immediate-early 2 protein of human cytomegalovirus
Source: J Virol. 2025 Nov 25;99(12):e01467-25. doi: 10.1128/jvi.01467-25 (PMC12724184; doi:10.1128/jvi.01467-25)
Supplement: Supplemental material — Raw RNA-seq data. [file jvi.01467-25-s0001.xlsx]

## Sheet: RNA-seq data
Raw RNA-seq data from HCMV-infected and NMM-treated HCMV-infected samples
Feature_ID	Start	End	Strand	Type	Gene_Symbol	Protein_ID	Product	HCMV_FPKM	HCMV_NMM_FPKM	HCMV_NMM/HCMV.fc	HCMV_NMM/HCMV.logCPM	HCMV_NMM/HCMV.raw.pval	HCMV_NMM/v.bh.pval	HCMV.mean	HCMV_NMM.mean	N_HCMV	N_HCMV_NMM	HCMV_Read_Count	HCMV_NMM_Read_Count
gene-UL146	185447	185800	+	protein_coding	UL146	AAR31513.1	chemokine vCXCL1	124413	52009.2	-2.81172	15.0106	9.30277e-13	1.50705e-10	15.5716	14.0802	15.5716	14.0802	109934	23661
gene-UL132	187670	188482	+	protein_coding	UL132	AAO11765.2	envelope glycoprotein UL132	89966.1	38432.6	-2.75147	15.7507	2.56754e-12	2.07971e-10	16.3034	14.8432	16.3034	14.8432	182571	40155
gene-UL147	185865	186344	+	protein_coding	UL147	AAR31512.1	chemokine vCXCL2	82464.4	36092.1	-2.68559	14.8743	8.20895e-12	4.43283e-10	15.4176	13.9924	15.4176	13.9924	98803	22264
gene-UL148	186643	187593	+	protein_coding	UL148	AAR31510.1	membrane protein UL148	77525.3	34561.6	-2.63655	15.7788	1.87519e-11	7.59453e-10	16.3148	14.9162	16.3148	14.9162	184029	42240
gene-UL147A	186347	186574	+	protein_coding	UL147A	AAR31511.1	membrane protein UL147A	30807.7	14978.9	-2.41746	12.4231	1.05623e-09	3.42219e-08	12.9232	11.65	12.9232	11.65	17533	4389
gene-UL148C	191052	191285	+	protein_coding	UL148C	AAR31526.1	protein UL148C	4906.79	3408.46	-1.69204	9.98261	0.000342592	0.00611976	10.3112	9.55318	10.3112	9.55318	2866	1025
gene-UL115	164652	165488	-	protein_coding	UL115	ADD39150.1	envelope glycoprotein L	1624.52	1192.76	-1.60084	10.2562	0.00126411	0.0127991	10.555	9.87669	10.555	9.87669	3394	1283
gene-UL116	165488	166390	-	protein_coding	UL116	ADD39151.1	protein UL116	424.138	312.802	-1.59361	8.43599	0.00263714	0.0213608	8.72952	8.0591	8.72952	8.0591	956	363
gene-UL32	39872	43021	-	protein_coding	UL32	ADD39093.1	tegument protein pp150	2662.44	2003.37	-1.56208	12.893	0.00178519	0.0170119	13.179	12.5356	13.179	12.5356	20934	8110
gene-UL130	189106	189750	+	protein_coding	UL130	AAR31507.1	envelope glycoprotein UL130	1111.81	896.354	-1.45788	9.38803	0.0112468	0.0628267	9.63281	9.08972	9.63281	9.08972	1790	743
gene-UL42	54422	54790	-	protein_coding	UL42	ADD39102.1	protein UL42	13699.4	11098.3	-1.45087	12.2053	0.00923823	0.0575613	12.4487	11.9119	12.4487	11.9119	12618	5263
gene-UL43	54854	56125	-	protein_coding	UL43	ADD39103.1	tegument protein UL43	9753.88	7948.89	-1.4423	13.5039	0.0101052	0.060631	13.7439	13.2156	13.7439	13.2156	30969	12994
gene-UL86	125129	129241	-	protein_coding	UL86	ADD39132.1	major capsid protein	1104.18	915.477	-1.41767	12.0645	0.0146736	0.0737597	12.2942	11.7908	12.2942	11.7908	11336	4839
gene-UL25	30075	32045	+	protein_coding	UL25	ADD39087.1	tegument protein UL25	11396.6	9509.26	-1.40868	14.3742	0.0159357	0.0737597	14.6002	14.1059	14.6002	14.1059	56069	24087
gene-UL41A	54080	54316	-	protein_coding	UL41A	ADD39101.1	protein UL41A	23783.9	19958.8	-1.40066	12.3833	0.0182843	0.0822794	12.6058	12.1198	12.6058	12.1198	14070	6079
gene-UL85	124047	124967	-	protein_coding	UL85	ADD39131.1	capsid triplex subunit 2	1823.04	1535.98	-1.39505	10.6395	0.0214625	0.0891519	10.8591	10.3791	10.8591	10.3791	4191	1818
gene-UL103	150251	151000	-	protein_coding	UL103	ADD39147.1	tegument protein UL7	1685.29	1420.34	-1.39464	10.2305	0.0224238	0.0908165	10.4497	9.9702	10.4497	9.9702	3155	1369
gene-US27	223686	224780	+	protein_coding	US27	ADD39177.1	envelope glycoprotein US27	6785.01	5721.9	-1.39378	12.7846	0.0198668	0.0852932	13.0042	12.5252	13.0042	12.5252	18545	8052
gene-UL44	56172	57473	-	protein_coding	UL44	ADD39104.1	DNA polymerase processivity subunit	10490.7	8856.43	-1.3923	13.6636	0.020007	0.0852932	13.8826	13.4051	13.8826	13.4051	34094	14819
gene-UL72	105494	106660	-	protein_coding	UL72	ACS93332.2	deoxyuridine triphosphatase	2256.82	1915.65	-1.38473	11.2929	0.0235266	0.0929589	11.5083	11.0389	11.5083	11.0389	6574	2873
gene-UL104	150948	153041	-	protein_coding	UL104	ADD39148.1	capsid portal protein	1489.43	1275.33	-1.37272	11.542	0.0271869	0.104864	11.7522	11.2953	11.7522	11.2953	7785	3432
gene-UL114	163928	164680	-	protein_coding	UL114	ADD39149.1	uracil-DNA glycosylase	1351.38	1159.44	-1.36995	9.92888	0.0317021	0.116721	10.1371	9.68347	10.1371	9.68347	2540	1122
gene-UL148D	191667	191855	+	protein_coding	UL148D	AAR31527.1	protein UL148D	5515.48	4763.46	-1.36094	9.96762	0.0352924	0.124291	10.1719	9.72773	10.1719	9.72773	2602	1157
gene-UL82	118431	120113	-	protein_coding	UL82	ADD39128.1	tegument protein pp71	10085.8	8819.7	-1.34414	13.9985	0.0374529	0.126404	14.1961	13.7694	14.1961	13.7694	42370	19076
gene-UL144	184003	184533	+	protein_coding	UL144	AAR31515.1	membrane glycoprotein UL144	13364.7	11715.9	-1.34082	12.7421	0.0396058	0.130942	12.938	12.515	12.938	12.515	17714	7995
gene-UL150A	192730	193656	+	protein_coding	UL150A	AFP95540.1	protein UL150A	3268.09	2869.08	-1.33886	11.5153	0.0418645	0.135641	11.7102	11.2894	11.7102	11.2894	7562	3418
gene-UL140	180480	181055	+	protein_coding	UL140	AAR31518.1	protein UL140	9194.89	8163.58	-1.32389	12.3279	0.0493128	0.153628	12.5159	12.1112	12.5159	12.1112	13220	6043
gene-UL131A	188588	189085	+	protein_coding	UL131A	AAO11766.1	envelope protein UL131A	761.026	679.689	-1.31599	8.53219	0.0751248	0.206275	8.71439	8.31925	8.71439	8.31925	946	435
gene-UL139	179891	180298	+	protein_coding	UL139	AAR31519.1	membrane glycoprotein UL139	11169.4	9982.15	-1.31519	12.1152	0.0551178	0.159448	12.2991	11.9039	12.2991	11.9039	11375	5234
gene-UL117	166387	167664	-	protein_coding	UL117	ADD39152.1	protein UL117	115.673	103.507	-1.31339	7.18394	0.113412	0.266273	7.36153	6.97079	7.36153	6.97079	369	170
gene-US34	230269	230760	+	protein_coding	US34	ADD39183.1	protein US34	5656.79	5130.58	-1.29595	11.4133	0.0707881	0.197719	11.5879	11.214	11.5879	11.214	6947	3244
gene-UL35	46120	48045	+	protein_coding	UL35	ADD39096.1	tegument protein UL35	1266.15	1153.86	-1.28978	11.2257	0.0765964	0.20681	11.3973	11.0303	11.3973	11.0303	6087	2856
gene-UL74	107055	108449	-	ncRNA	UL74	ACS93334.1	envelope glycoprotein O	1165.98	1073.2	-1.277	10.6482	0.0909225	0.230148	10.8133	10.4608	10.8133	10.4608	4060	1924
gene-US1	198128	198598	-	protein_coding	US1	ADD39154.1	protein US1	1291.18	1196.1	-1.2688	9.2351	0.110846	0.264074	9.39535	9.05242	9.39535	9.05242	1518	724
gene-UL14	20895	21878	+	protein_coding	UL14	ADD39076.1	membrane protein UL14	2088.21	1961.13	-1.25156	10.9979	0.119182	0.268159	11.1503	10.8268	11.1503	10.8268	5129	2480
gene-UL30A	37571	37810	-	protein_coding	UL30A	AGL39530.1	protein UL30A	8628.45	8131.43	-1.24724	11.0113	0.124919	0.277218	11.1616	10.843	11.1616	10.843	5169	2508
gene-US29	226215	227603	+	protein_coding	US29	ADD39179.1	membrane protein US29	804.999	762.441	-1.24099	10.1263	0.138805	0.289575	10.273	9.96175	10.273	9.96175	2791	1361
gene-UL30	37160	37525	-	protein_coding	UL30	ADD39091.1	protein UL30	3855.19	3654.65	-1.23989	10.4621	0.138127	0.289575	10.6084	10.2984	10.6084	10.2984	3522	1719
gene-RL10	8477	8983	+	protein_coding	RL10	AAR31235.1	envelope glycoprotein RL10	2887.34	2748.77	-1.23465	10.5178	0.145716	0.298014	10.6614	10.3575	10.6614	10.3575	3654	1791
gene-US30	227407	228456	+	protein_coding	US30	ADD39180.1	membrane protein US30	1608.6	1541.43	-1.22661	10.7283	0.157375	0.30879	10.8677	10.5732	10.8677	10.5732	4216	2080
gene-UL83	120303	121988	-	protein_coding	UL83	ADD39129.1	tegument protein pp65	9623.07	9307.99	-1.21519	13.9972	0.169886	0.327637	14.1309	13.8497	14.1309	13.8497	40498	20168
gene-UL54	77869	81597	-	protein_coding	UL54	ADD39115.1	DNA polymerase catalytic subunit	1340.46	1297.92	-1.21393	12.2996	0.174109	0.331831	12.4325	12.1529	12.4325	12.1529	12477	6220
gene-UL15A	21891	22199	+	protein_coding	UL15A	ADD39077.1	protein UL15A	1930.52	1876.07	-1.20949	9.23796	0.20288	0.354016	9.36757	9.09359	9.36757	9.09359	1489	745
gene-UL94	137296	138333	+	protein_coding	UL94	ADD39139.1	tegument protein UL16	6198.1	6031.61	-1.20784	12.6669	0.184878	0.336519	12.7965	12.5242	12.7965	12.5242	16059	8046
gene-UL99	145334	145906	+	protein_coding	UL99	ADD39144.1	myristylated tegument protein	7453.15	7297.83	-1.20042	12.0799	0.20077	0.354016	12.2055	11.942	12.2055	11.942	10660	5374
gene-UL84	122255	124015	-	protein_coding	UL84	ADD39130.1	protein UL84	5421.74	5356.31	-1.18976	13.2462	0.221665	0.382019	13.366	13.1154	13.366	13.1154	23832	12122
gene-UL133	176047	176820	+	protein_coding	UL133	AAR31523.1	protein UL133	284.164	281.493	-1.18649	7.81637	0.290608	0.444137	7.93183	7.68616	7.93183	7.68616	549	280
gene-US28	224988	226052	+	protein_coding	US28	ADD39178.1	envelope protein US28	7933.49	7947.13	-1.17338	13.079	0.260912	0.42441	13.1897	12.959	13.1897	12.959	21090	10877
gene-UL145	184774	185166	+	protein_coding	UL145	AAR31514.1	protein UL145	14933.2	15045.8	-1.16661	12.5572	0.279385	0.435196	12.664	12.4417	12.664	12.4417	14649	7599
gene-UL98	143643	145397	+	protein_coding	UL98	ADD39143.1	deoxyribonuclease	2356.95	2376.06	-1.16595	12.053	0.282267	0.435498	12.1594	11.938	12.1594	11.938	10325	5359
gene-RNA5.0	155738	161448	-	protein_coding	RNA5.0	.	RNA5.0	24526.8	24956.1	-1.15518	17.1404	0.308627	0.467267	17.2408	17.0326	17.2408	17.0326	349635	183163
gene-UL55	81738	84455	-	protein_coding	UL55	ADD39116.1	envelope glycoprotein B	2882.34	2936.16	-1.15386	12.9812	0.314398	0.471596	13.0807	12.8742	13.0807	12.8742	19555	10256
gene-UL73	106676	107083	+	protein_coding	UL73	ACS93333.1	envelope glycoprotein N	16203.7	16615.3	-1.14628	12.7408	0.337553	0.497124	12.8358	12.6389	12.8358	12.6389	16502	8712
gene-US34A	230754	230948	+	protein_coding	US34A	ADD39184.1	protein US34A	9070.55	9405.36	-1.13355	10.8469	0.384956	0.556811	10.9342	10.7534	10.9342	10.7534	4415	2357
gene-US17	210996	211877	-	protein_coding	US17	ADD39168.1	membrane protein US17	81.7601	86.4586	-1.11142	6.26617	0.601908	0.733151	6.33509	6.18454	6.33509	6.18454	180	98
gene-UL16	22423	23115	+	protein_coding	UL16	ADD39078.1	membrane glycoprotein UL16	1906.58	2060.41	-1.08764	10.4546	0.56317	0.718374	10.5136	10.3925	10.5136	10.3925	3298	1835
gene-UL1	11821	12495	+	protein_coding	UL1	AAR31239.1	membrane protein UL1	3007.95	3261.22	-1.08412	11.0762	0.574991	0.722082	11.1331	11.0166	11.1331	11.0166	5068	2829
gene-UL24	28951	30027	-	ncRNA	UL24	ADD39086.2	tegument protein UL24	1458.54	1585.15	-1.08151	10.7079	0.588287	0.7275	10.7631	10.6501	10.7631	10.6501	3921	2194
gene-UL141	181354	182370	+	protein_coding	UL141	AAR31517.1	membrane glycoprotein UL141	11020.9	11990.2	-1.08038	13.5427	0.586268	0.7275	13.5973	13.4858	13.5973	13.4858	27977	15671
gene-UL148B	190726	190968	-	protein_coding	UL148B	AAR31525.1	protein UL148B	361.057	393.867	-1.07743	6.56558	0.684498	0.792062	6.61484	6.5083	6.61484	6.5083	219	123
gene-UL135	176997	177923	+	protein_coding	UL135	AAR31522.1	protein UL135	1163.84	1273.38	-1.07429	10.171	0.624165	0.743491	10.2215	10.1182	10.2215	10.1182	2693	1517
gene-RL11	9012	9719	+	protein_coding	RL11	AAR31236.1	membrane glycoprotein RL11	2936.78	3230.11	-1.06866	11.1204	0.644822	0.756965	11.1674	11.0716	11.1674	11.0716	5190	2939
gene-UL23	27881	28735	-	protein_coding	UL23	ADD39085.1	tegument protein UL23	2248.65	2495.47	-1.05915	11.0137	0.690552	0.7934	11.0544	10.9716	11.0544	10.9716	4799	2742
gene-RL8A	7785	8057	-	protein_coding	RL8A	AFP95538.1	protein RL8A	1005.23	1123.01	-1.05211	8.21473	0.755816	0.844429	8.24996	8.1769	8.24996	8.1769	685	394
gene-UL93	135654	137438	+	protein_coding	UL93	ADD39138.1	DNA packaging tegument protein UL17	930.302	1041.43	-1.04998	10.8086	0.736437	0.828492	10.8432	10.7729	10.8432	10.7729	4145	2389
gene-RL13	11085	11714	+	protein_coding	RL13	AAR31238.1	truncated membrane protein RL13	9560.3	10806.1	-1.03989	12.6735	0.783789	0.869684	12.7014	12.645	12.7014	12.645	15034	8749
gene-UL122	170288	173693	-		UL122	AAR31505.1	regulatory protein IE2	262.064	296.995	-1.03716	9.92242	0.805732	0.878433	9.94825	9.89566	9.94825	9.89566	2228	1300
gene-UL97	141426	143549	+		UL97	ADD39142.1	tegument serine/threonine protein kinase	1477.63	1680.81	-1.03332	11.7378	0.819445	0.878433	11.7612	11.7139	11.7612	11.7139	7834	4588
gene-UL40	53253	53918	-		UL40	ADD39100.1	membrane glycoprotein UL40	33404	38039.4	-1.03217	14.5637	0.823407	0.878433	14.5863	14.5406	14.5863	14.5406	55531	32558
gene-RL12	9723	10973	+		RL12	AAR31237.1	membrane protein RL12	7649.33	8790.16	-1.02285	13.3531	0.873883	0.913349	13.3693	13.3367	13.3693	13.3367	23886	14132
gene-UL47	61352	64303	+		UL47	ADD39107.1	tegument protein UL37	543.123	624.452	-1.02232	10.7769	0.880008	0.913854	10.7926	10.7607	10.7926	10.7607	4002	2369
gene-UL80	116140	118269	+		UL80	ADD39126.1	capsid maturation protease	583.821	675.838	-1.01537	10.4154	0.918407	0.935735	10.4262	10.4042	10.4262	10.4042	3104	1850
gene-UL45	57614	60334	-		UL45	ADD39105.1	ribonucleotide reductase subunit 1	1978.98	2295.49	-1.01333	12.5304	0.926409	0.937989	12.5398	12.5207	12.5398	12.5207	13441	8027
gene-US31	228571	229056	+		US31	ADD39181.1	protein US31	2073.19	2411.23	-1.01062	10.1154	0.945002	0.950871	10.1229	10.1077	10.1229	10.1077	2515	1506
gene-US32	229174	229725	+		US32	ADD39182.1	protein US32	3110.65	3652.4	-1.00106	10.8907	0.995881	0.995881	10.8914	10.8899	10.8914	10.8899	4286	2591
gene-UL56	84418	86970	-		UL56	ADD39117.1	DNA packaging terminase subunit 2	692.187	828.722	1.01859	10.9463	0.899537	0.9258	10.9329	10.9594	10.9329	10.9594	4411	2719
gene-UL10	17439	18215	+		UL10	AAR31246.1	membrane protein UL10	386.188	463.672	1.02147	8.39409	0.902941	0.9258	8.37842	8.40897	8.37842	8.40897	749	463
gene-UL112	161544	163755	+		UL112	AAR31533.2	protein UL112	1776.55	2142.31	1.02593	12.1041	0.858138	0.902717	12.0855	12.1224	12.0855	12.1224	9809	6090
gene-UL11	18308	19126	+		UL11	AAR31247.1	membrane glycoprotein UL11	776.791	939.643	1.02913	9.48126	0.849507	0.899478	9.4603	9.50167	9.4603	9.50167	1588	989
gene-UL89	133406	139331	-		UL89	ADD39135.1	DNA packaging terminase subunit 1	462.888	561.733	1.03244	11.5902	0.824209	0.878433	11.567	11.613	11.567	11.613	6847	4278
gene-UL5	14028	14528	+		UL5	AAR31242.1	protein UL5	46633.2	56592.1	1.03246	14.6802	0.821819	0.878433	14.6569	14.703	14.6569	14.703	58317	36437
gene-US26	221509	223320	-		US26	ADD39176.1	protein US26	627.026	762.668	1.03481	10.321	0.815472	0.878433	10.296	10.3454	10.296	10.3454	2836	1776
gene-UL138	178819	179328	+		UL138	AAR31520.1	protein UL138	6505.04	8039.12	1.05141	11.8778	0.726128	0.822606	11.8412	11.9135	11.8412	11.9135	8281	5269
gene-UL2	12876	13058	-		UL2	AAR31240.1	protein UL2	899.763	1122.54	1.0614	7.55973	0.720932	0.822472	7.51615	7.60169	7.51615	7.60169	411	264
gene-UL4	13485	13937	+		UL4	AAR31241.1	envelope glycoprotein UL4	62104.8	78372.7	1.07363	14.9771	0.616306	0.739567	14.925	15.0275	14.925	15.0275	70224	45626
gene-UL26	32234	32800	-		UL26	ADD39088.1	tegument protein UL26	1830.01	2324.77	1.08078	10.2223	0.5944	0.729491	10.1652	10.2772	10.1652	10.2772	2590	1694
gene-UL77	111831	113777	+		UL77	ADD39123.1	DNA packaging tegument protein UL25	194.036	246.587	1.08117	8.76706	0.607496	0.734436	8.70982	8.82217	8.70982	8.82217	943	617
gene-UL92	135083	135688	+		UL92	ADD39137.1	protein UL92	270.388	344.122	1.08274	7.56731	0.640098	0.756905	7.50915	7.62328	7.50915	7.62328	409	268
gene-UL46	60481	61353	-		UL46	ADD39106.1	capsid triplex subunit 1	1796.61	2291.6	1.08516	10.821	0.571434	0.722082	10.7609	10.8787	10.7609	10.8787	3915	2571
gene-US23	217499	219274	-		US23	ADD39174.1	protein US23	553.566	708.464	1.08883	10.1501	0.560061	0.718374	10.0875	10.2102	10.0875	10.2102	2454	1617
gene-UL100	146166	147287	-		UL100	ADD39145.1	envelope glycoprotein M	7581.16	9714.8	1.09021	13.263	0.543384	0.704225	13.1994	13.324	13.1994	13.324	21232	14008
gene-UL48	64300	71028	+		UL48	ADD39108.1	large tegument protein	590.786	759.972	1.09441	12.1687	0.527258	0.688837	12.1021	12.2323	12.1021	12.2323	9923	6572
gene-UL69	99153	101372	-		UL69	ADD39119.1	multifunctional expression regulator	429.859	554.153	1.09677	10.1126	0.527211	0.688837	10.0446	10.1777	10.0446	10.1777	2382	1581
gene-UL91	134778	135113	+		UL91	ADD39136.1	protein UL91	114.464	148.215	1.10146	5.51349	0.674825	0.786487	5.44375	5.58033	5.44375	5.58033	96	64
gene-UL13	19324	20745	+		UL13	AAR31248.2	protein UL13	2267.39	2946.71	1.10566	11.8743	0.482195	0.640292	11.8001	11.9449	11.8001	11.9449	8048	5385
gene-US22	215655	217385	-		US22	ADD39173.1	tegument protein US22	1284.5	1671.33	1.10698	11.3392	0.478789	0.640292	11.2641	11.4107	11.2641	11.4107	5550	3718
gene-US19	213107	213829	-		US19	ADD39170.1	membrane protein US19	1731.61	2262.27	1.11149	10.5141	0.465803	0.634119	10.4359	10.5883	10.4359	10.5883	3125	2102
gene-UL119	167777	168919	-		UL119	AAR31501.2	membrane glycoprotein UL119	210.302	276.395	1.11812	8.14173	0.480749	0.640292	8.05949	8.22004	8.05949	8.22004	600	406
gene-UL136	178014	178736	+		UL136	AAR31521.1	protein UL136	4273.33	5630.93	1.12105	11.8233	0.424102	0.59228	11.7386	11.9034	11.7386	11.9034	7712	5232
gene-US33A	229927	230100	+		US33A	AFP95541.1	protein US33A	1478.17	1954.26	1.12476	8.24349	0.455641	0.625541	8.15675	8.32585	8.15675	8.32585	642	437
gene-UL95	139330	140925	+		UL95	ADD39140.1	protein UL95	1661.49	2196.89	1.12493	11.6055	0.410939	0.578888	11.5181	11.6879	11.5181	11.6879	6619	4506
gene-US24	219370	220875	-		US24	ADD39175.1	tegument protein US24	1141.75	1518.02	1.13114	10.985	0.392054	0.562059	10.8934	11.0711	10.8934	11.0711	4292	2938
gene-UL150	191871	193790	-		UL150	AAR31528.1	protein UL150	148.356	197.369	1.13181	8.39505	0.430863	0.59658	8.30353	8.48167	8.30353	8.48167	711	487
gene-UL88	132120	133409	+		UL88	ADD39134.1	tegument protein UL88	177.02	237.661	1.14218	8.08407	0.401263	0.570216	7.98577	8.1769	7.98577	8.1769	570	394
gene-UL22A	27114	27514	+		UL22A	ADD39084.1	glycoprotein UL22A	15048.9	20204.1	1.14222	12.8033	0.350095	0.510949	12.7042	12.896	12.7042	12.896	15063	10412
gene-UL96	140922	141305	+		UL96	ADD39141.1	tegument protein UL14	1406.36	1912.9	1.15718	9.33302	0.326443	0.485172	9.22427	9.43458	9.22427	9.43458	1348	944
gene-UL74A	107767	108653	+		UL74A	ACS93336.2	envelope glycoprotein 24	3485.03	4781.93	1.16737	11.8552	0.278851	0.435196	11.7393	11.9625	11.7393	11.9625	7716	5451
gene-UL27	32856	34682	-		UL27	ADD39089.1	protein UL27	542.937	751.295	1.17725	10.2226	0.261982	0.42441	10.1004	10.3356	10.1004	10.3356	2476	1764
gene-US14	208097	209029	-		US14	ADD39165.1	membrane protein US14	469.757	650.524	1.17813	9.04614	0.273208	0.433919	8.92362	9.15971	8.92362	9.15971	1094	780
gene-UL48A	71147	71374	-		UL48A	ADD39109.1	small capsid protein	5382.07	7511.66	1.1874	10.536	0.235308	0.392988	10.407	10.6547	10.407	10.6547	3063	2201
gene-US12	206318	207163	-		US12	ADD39163.1	membrane protein US12	1583.08	2210.21	1.18779	10.6624	0.233578	0.392988	10.5332	10.7813	10.5332	10.7813	3343	2403
gene-UL76	111251	112228	+		UL76	ADD39122.1	nuclear protein UL24	207.276	291.201	1.19519	7.94766	0.267478	0.429024	7.81467	8.07093	7.81467	8.07093	506	366
gene-UL111A	160633	161319	+		UL111A	AAR31534.1	interleukin-10	651.962	916.31	1.1957	9.08891	0.233119	0.392988	8.95487	9.21228	8.95487	9.21228	1118	809
gene-UL36	48271	49809	-		UL36	ADD39097.1	tegument protein vICA	824.157	1164.41	1.202	10.5933	0.203231	0.354016	10.4547	10.72	10.4547	10.72	3166	2303
gene-UL53	76761	77891	+		UL53	ADD39114.1	nuclear egress lamina protein	148.773	210.528	1.20385	7.68555	0.257353	0.42441	7.54723	7.81367	7.54723	7.81367	420	306
gene-UL20	25307	26329	+		UL20	ADD39082.1	membrane protein UL20	1177.98	1677.96	1.21185	10.5259	0.184304	0.336519	10.3809	10.658	10.3809	10.658	3008	2206
gene-UL18	23646	24752	+		UL18	ADD39080.1	membrane glycoprotein UL18	370.949	532.81	1.22197	8.98087	0.181888	0.336519	8.82983	9.1185	8.82983	9.1185	1025	758
gene-US18	212145	212969	-		US18	ADD39169.1	membrane protein US18	4747.76	6824.88	1.22298	12.2332	0.158207	0.30879	12.0808	12.3711	12.0808	12.3711	9777	7236
gene-US20	213876	214640	-		US20	ADD39171.1	membrane protein US20	1573.17	2268.27	1.22667	10.5336	0.158015	0.30879	10.379	10.6736	10.379	10.6736	3004	2230
gene-UL34	44818	46041	+		UL34	ADD39095.1	protein UL34	618.939	899.551	1.23647	9.87266	0.147167	0.298014	9.71191	10.0178	9.71191	10.0178	1891	1415
gene-UL19	24749	25045	+		UL19	ADD39081.1	protein UL19	581.378	846.246	1.23829	7.74472	0.184165	0.336519	7.58433	7.89133	7.58433	7.89133	431	323
gene-RNA1.2	6634	7684	-		RNA1.2	.	RNA1.2	18664.7	27174.5	1.23867	14.5674	0.131509	0.284059	14.4048	14.7136	14.4048	14.7136	48965	36704
gene-UL71	104328	105413	+		UL71	ADD39121.1	tegument protein UL51	1211.83	1774.07	1.24548	10.6747	0.128541	0.2814	10.5079	10.8244	10.5079	10.8244	3285	2476
gene-US21	214747	215478	-		US21	ADD39172.1	membrane protein US21	124.237	183.902	1.25917	6.8379	0.200813	0.354016	6.66608	6.99583	6.66608	6.99583	227	173
gene-UL6	14632	15474	+		UL6	AAR31243.1	membrane protein UL6	1679.96	2490.38	1.26117	10.7905	0.107653	0.260295	10.6137	10.9483	10.6137	10.9483	3535	2698
gene-UL75	108825	111056	-		UL75	ACS93335.2	envelope glycoprotein H	247.339	366.752	1.26149	9.43252	0.116654	0.268159	9.25597	9.59064	9.25597	9.59064	1378	1052
gene-UL142	182443	183363	+		UL142	AAR31516.1	membrane glycoprotein UL142	211.404	314.292	1.26475	7.93409	0.139425	0.289575	7.75675	8.0943	7.75675	8.0943	486	372
gene-RNA2.7	2362	4874	-		RNA2.7	.	RNA2.7	55312	82671.3	1.27159	17.4134	0.0901659	0.230148	17.2297	17.5763	17.2297	17.5763	346956	266991
gene-UL29	34779	37030	-		UL29	ADD39090.1	protein UL29	258.84	388.027	1.27536	9.51966	0.0995497	0.244349	9.33429	9.68475	9.33429	9.68475	1455	1123
gene-UL70	101472	104312	-		UL70	ADD39120.1	helicase-primase primase subunit	76.5713	115.035	1.27805	8.10194	0.119027	0.268159	7.91605	8.26878	7.91605	8.26878	543	420
gene-UL124	173726	174184	+		UL124	AAR31506.1	membrane protein UL124	1009.85	1534.22	1.29249	9.20019	0.085311	0.222909	9.00424	9.3738	9.00424	9.3738	1157	905
gene-US13	207243	208028	-		US13	ADD39164.1	membrane protein US13	685.547	1042.45	1.29366	9.41788	0.0820953	0.218024	9.22106	9.59201	9.22106	9.59201	1345	1053
gene-UL79	115216	116103	-		UL79	ADD39125.1	protein UL79	217.005	332.982	1.30537	7.94454	0.0934215	0.232835	7.7419	8.12489	7.7419	8.12489	481	380
gene-UL17	23223	23537	+		UL17	ADD39079.1	protein UL17	8223.61	12840.3	1.32839	11.7035	0.0472563	0.150108	11.4844	11.894	11.4844	11.894	6466	5198
gene-UL8	15532	16608	+		UL8	AAR31245.2	membrane glycoprotein UL8	199.382	312.118	1.33172	8.11649	0.0681438	0.193672	7.89741	8.3093	7.89741	8.3093	536	432
gene-TRS1	231942	234344	-		TRS1	ADD39185.1	tegument protein TRS1	220.402	346.158	1.33616	9.41939	0.0503211	0.153812	9.19622	9.61374	9.19622	9.61374	1322	1069
gene-RL5A	5263	5550	-		RL5A	AAR31233.1	protein RL5A	1140.67	1799.42	1.34204	8.73489	0.0522989	0.155397	8.5087	8.93219	8.5087	8.93219	820	666
gene-UL52	74765	76768	+		UL52	ADD39113.1	DNA packaging protein UL32	135.541	219.77	1.37939	8.48369	0.0360607	0.124294	8.23519	8.69799	8.23519	8.69799	678	566
gene-UL87	129301	132123	+		UL87	ADD39133.1	protein UL87	139.786	227.677	1.38564	9.02544	0.0297845	0.112211	8.77253	9.24224	8.77253	9.24224	985	826
gene-UL21A	26474	26845	-		UL21A	ADD39083.1	protein UL21A	253.083	418.348	1.40607	6.97618	0.0527584	0.155397	6.71556	7.20353	6.71556	7.20353	235	200
gene-UL50	73036	74232	-		UL50	ADD39111.1	nuclear egress membrane protein	1098.12	1850.73	1.43384	10.7889	0.0125531	0.0677869	10.5062	11.0258	10.5062	11.0258	3281	2847
gene-US11	205482	206129	-		US11	ADD39162.1	membrane glycoprotein US11	378.986	647.238	1.45285	8.38207	0.0153465	0.0737597	8.0903	8.62765	8.0903	8.62765	613	539
gene-UL49	71367	73079	-		UL49	ADD39110.1	protein UL49	1470.83	2573.77	1.48874	11.7595	0.00547903	0.0403456	11.4444	12.0183	11.4444	12.0183	6289	5666
gene-UL57	87537	91244	-		UL57	ADD39118.1	single-stranded DNA-binding protein	152.233	268.609	1.5011	9.60929	0.00585419	0.0412338	9.28802	9.87332	9.28802	9.87332	1409	1280
gene-US16	209922	210851	-		US16	ADD39167.1	membrane protein US16	186.097	331.332	1.51455	7.91379	0.00881643	0.0571305	7.58766	8.18418	7.58766	8.18418	432	396
gene-UL78	113866	115161	+		UL78	ADD39124.1	envelope protein UL78	785.175	1417.56	1.53596	10.4789	0.00308935	0.0238322	10.1371	10.7559	10.1371	10.7559	2540	2361
gene-UL33	43092	44450	+		UL33	ADD39094.1	envelope glycoprotein UL33	121.16	220.441	1.5477	7.86075	0.00638829	0.0431209	7.51615	8.14368	7.51615	8.14368	411	385
gene-UL148A	190354	190596	-		UL148A	AAO11769.1	protein UL148A	262.137	480.325	1.55836	6.50241	0.0157054	0.0737597	6.15848	6.79175	6.15848	6.79175	159	150
gene-UL102	147465	150086	+		UL102	ADD39146.1	helicase-primase subunit	267.694	493.823	1.56939	9.96217	0.00207035	0.0176525	9.6019	10.2515	9.6019	10.2515	1752	1664
gene-UL120	168974	169567	-		UL120	AAR31502.1	membrane protein UL120	87.6788	165.057	1.60088	6.23718	0.0151317	0.0737597	5.87246	6.54269	5.87246	6.54269	130	126
gene-UL31	38004	39791	+		UL31	ADD39092.1	protein UL31	922.467	1737.73	1.60265	11.2129	0.00105428	0.0113862	10.8334	11.5136	10.8334	11.5136	4117	3993
gene-US15	209074	209862	-		US15	ADD39166.1	membrane protein US15	224.431	429.992	1.62979	8.0107	0.00200764	0.0176525	7.6205	8.32255	7.6205	8.32255	442	436
gene-IRS1	195528	198104	+		IRS1	ADD39153.1	tegument protein IRS1	129.033	250.317	1.65033	8.92967	0.000895188	0.0103586	8.52614	9.24746	8.52614	9.24746	830	829
gene-RNA4.9	93949	98867	+		RNA4.9	.	RNA4.9	3117.61	6065.41	1.6552	14.4584	0.000406646	0.00611976	14.0496	14.7766	14.0496	14.7766	38279	38343
gene-UL37	49943	52741	-		UL37	ADD39098.1	envelope glycoprotein UL37	726.964	1419.2	1.66088	11.5477	0.00041554	0.00611976	11.1362	11.8679	11.1362	11.8679	5079	5105
gene-UL51	74254	74727	-		UL51	ADD39112.1	DNA packaging protein UL33	479.228	943.931	1.67557	8.39412	0.000851254	0.0103586	7.97819	8.72069	7.97819	8.72069	567	575
gene-RL9A	8123	8266	-		RL9A	AFP95539.1	protein RL9A	136.324	275.587	1.71761	4.91082	0.033817	0.121741	4.50494	5.26042	4.50494	5.26042	49	51
gene-RL6	5900	6235	-		RL6	AAR31234.1	protein RL6	893.059	1820.26	1.73392	8.82623	0.000280669	0.00568354	8.37842	9.17074	8.37842	9.17074	749	786
gene-UL105	152869	155739	+		UL105	AAR31532.2	helicase-primase helicase subunit	171.776	357.218	1.76913	9.56095	0.000114635	0.00265298	9.09351	9.91548	9.09351	9.91548	1231	1318
gene-UL121	169618	170160	-		UL121	AAR31503.1	membrane protein UL121	177.809	376.883	1.80277	7.22851	0.00047577	0.00642289	6.75159	7.59625	6.75159	7.59625	241	263
gene-RL1	1244	2176	+		RL1	AAR31232.2	protein RL1	24.9048	53.3764	1.82118	5.19937	0.0107961	0.0624632	4.73832	5.58033	4.73832	5.58033	58	64
gene-US2	198916	199515	-		US2	ADD39155.1	membrane glycoprotein US2	612.288	1398.04	1.94241	9.22358	9.38569e-06	0.000253414	8.66958	9.62582	8.66958	9.62582	917	1078
